# Supplementary material for: External Validation of Risk Scores for Predicting Venous Thromboembolism in Ambulatory Patients with Lung Cancer
Source: Cancers (Basel). 2024 Sep 15;16(18):3165. doi: 10.3390/cancers16183165 (PMC11430721; doi:10.3390/cancers16183165)
Supplement: Supplementary file 1 [file cancers-16-03165-s001.zip]

Archive with 1 entries (1 files):
- cancers-3127506-supplementary.pdf
